# Supplementary material for: siRNA-Finder (si-Fi) Software for RNAi-Target Design and Off-Target Prediction
Source: Front Plant Sci. 2019 Aug 15;10:1023. doi: 10.3389/fpls.2019.01023 (PMC6704232; doi:10.3389/fpls.2019.01023)
Supplement: Supplementary Table S1 — Comparison of prediction and experimentaly validated regions for RNAi efficience [file Table_1.xlsx]

## Sheet: Tabelle1
	Supplementary table 1
	Comparison of prediction and experimentaly validated regions for RNAi efficience
	sections of Mlo sequence	RNAi activity of the region		si-Fi		alternative softwares tested
			Total	HS mode	HE mode	siDirect	dsCheck	Block-iT RNAi Designer
	1-100 bp	not active	80	41	0	8	62 -	2
	101-200 bp	not active	80	39	7	8	161	0
	201-300 bp	not active	81	37	7	7		3
	301-400 bp	not active	80	39	1	4		3
	401-500 bp	active	80	40	10	7		2
	Tested sequence: 0MY (500 bp sequence of the Mlo gene)
	siDirect version 2.0. (Ui-Tei rules): http://sidirect2.rnai.jp/; Numbers refer to siDirect recommended siRNAs
	dsCheck (design mode): http://dscheck.rnai.jp/; Numbers indicate the 100 bp window recommended for RNAi
	Block-iT RNAi Designer (Thermofisher): https://rnaidesigner.thermofisher.com/rnaiexpress/; Number indicate recommended Blocks with an estimated rank between 4.5 and 5
	Total is the number of all siRNAs that match the target sequence.
	The default settings in the HS mode are to use the "5' Terminal rules" and "Strand selection" criteria,
	and for the HE mode the "End stability" and the "Target side accessibility" on the top of the HS mode.
