# Supplementary material for: siRNA-Finder (si-Fi) Software for RNAi-Target Design and Off-Target Prediction
Source: Front Plant Sci. 2019 Aug 15;10:1023. doi: 10.3389/fpls.2019.01023 (PMC6704232; doi:10.3389/fpls.2019.01023)
Supplement: Supplementary Table S2 — Experimental results of the TIGS experiments. In total 15 independent experiments were conducted, where each of the construct was tested in at least 5 of them. The values indicate the Relatively Susceptibility Index (RSI) of each construct calculated as follows: Each experiment includes three empty vector controls. The mean of the three values was set to 100% susceptibility and the results of the rest of the constructs of the same experiment were calculated accordingly as percent to the mean of the empty vector controls thus forming the RSI. [file Table_2.xlsx]

## Sheet: Sheet1
	Relative susceptibility caused by the coresponding constructs as percent of the empty vector control of the experiment
Note	Contruct	Exp. 01	Exp. 02	Exp. 03	Exp. 04	Exp. 05	Exp. 06	Exp. 07	Exp. 08	Exp. 09	Exp. 10	Exp. 11	Exp. 12	Exp. 13	Exp. 14	Exp. 15
	0MY	32.2932	49.5049	58.7963	55.8148	11.8332	86.5238	0	41.4305	68.1805	55.8109	39.7334		46.8718	12.9329	58.5267
	1MY	78.7639	45.739	65.4699	59.7947	6.20467	37.962
	2MY	34.4461	38.1512	27.2466	43.0776	0	61.6883
	3MY	49.0857	32.1944	11.9068	27.1497	10.9955	30.8441
	4MY	54.5396	39.6215	24.4264	81.9289	32.1679	62.9303
	5MY	53.3359	53.7842	176.269	81.3966	28.2704	87.9894	22.4286	101.08		102.17		75.9677	69.968
	10MY	123.486	48.7697	158.48	172.552	118.332	51.7664	103.285	58.4901	126.444	114.509	56.1886	64.1714	84.4367
	15MY							82.9876	100.269	202.837	103.752	101.566	95.2221	57.4737
	20MY							66.6009	134.235	32.1964	81.5096	115.889		58.0662
	25MY							0	67.7954	147.339	86.2541	95.2996	80.42	112.121
	30MY							24.9409	45.8923		116.766	66.5391	83.0218	123.79
	35MY							129.833			58.3829	108.646	63.534	126.027
	40MY							124.823	82.323	71.2543	71.519	161.927	97.8035	122.444
	45MY							56.4378	73.9031		80.5281	116.609	117.405	74.5029
	50MY							58.5281	47.8044	122.932	86.3051	85.768	80.2143	77.8676
	1-100W	66.061	65.5385	77.7488	112.502	78.6384	49.3506								45.0369	33.4751
	101-200W	76.4336	89.1985	103.993	74.6999	36.4671	78.4075								34.6438	65.5213
	201-300W		60.7721	32.1483	65.0612	69.7536	53.0213								81.7978	19.8991
	301-400W	98.873	51.4481	161.166		45.5123	120.042								67.3967	110.21
	401-500W	29.0853	37.4296	71.5048		14.9697	51.5603								20.1481	28.1296
Vector control	pIPKTA30N	55.3598	93.1337	88.8058	98.5729	171.377	70.5009	136.112		61.5435	125.241	106.068	110.696	99.8448	88.9279	12.1831
Vector control	pIPKTA30N	118.78	141.075	102.654	87.5013	114.817	126.623	77.1799	100.175	112.774	87.5743	99.9681	59.8355	118.328	81.1046	53.6202
Vector control	pIPKTA30N	125.861	65.7909	108.54	113.926	13.8054	102.876	86.7083	99.8247	125.682	87.1851	93.964	129.469	81.827	129.968	234.197
	H1							36.8593	44.4276	63.222	69.0727	44.2485	6.89693
Average (3 reps./Exp) vector control	pPIKTA30N-Average	100	100	100	100	100	100	100	100	100	100	100	100	100	100	100
